# Supplementary material for: Development of a Survey of Sunscreen Use and Attitudes among Adults in Two Coastal States, 2019
Source: Int J Environ Res Public Health. 2022 Feb 25;19(5):2677. doi: 10.3390/ijerph19052677 (PMC8910541; doi:10.3390/ijerph19052677)
Supplement: Supplementary file 1 [file ijerph-19-02677-s001.zip]

Archive with 1 entries (1 files):
- ijerph-1548744-supplementary.pdf
